# Supplementary material for: Increased episodes of aspiration on videofluoroscopic swallow study in children with nasogastric tube placement
Source: PLoS One. 2020 Jan 13;15(1):e0227777. doi: 10.1371/journal.pone.0227777 (PMC6957180; doi:10.1371/journal.pone.0227777)
Supplement: S1 Dataset — (XLSX) [file pone.0227777.s001.xlsx]

## Sheet: Sheet1
Subj_num	gender	NPO	NPO_length	NG	NG_time	test1_type	test1_swallow	test1_asp	test1_pen	test1_vall_fill	test1_pyr_fill	test1_deg_pharn	test1_loc_phary	test2_type	test2_swallow	test2_asp	test2_pen	test2_vall_fill	test2_pyr_fill	test2_deg_phary	test2_loc_phary	test3_type	test3_swallow	test3_asp	test3_pen	test3_vall_fill	test3_pyr_fill	test3_deg_phary	test3_loc_phary	test4_type	test4_swallow	test4_asp	test4_pen	test4_vall_fill	test4_pyr_fill	test4_deg_phary	test4_loc_phary	test5_type	test5_swallow	test5_asp	test5_pen	test5_vall_fill	test5_pyr_fill	test5_deg_phary	test5_loc_phary	test6_type	test6_swallow	test6_asp	test6_pen
1	1	2		2		3	4	1	2	3	0	2	3	3	7	1	2	3	0	2	3	4	6	0	0	3	0	2	3	4	2	0	1	3	0	2	3
2	1	2		1	2	1	1	0	0	2	2			4	1	1	0	2	2
3	1	2		2		2	3	0	1	2	1	1	1	2	7	0	2	2	1	1	1
4	1	2		1	1	1	7	1	1	2	2	1	3	2	4	0	2	2	2	1	3	3	4	1	1	2	2	1	3	4	5	0	2	2	2	1	2
5	1	2		2		2	9	0	3	3	0	0		3	18	0	6	3	0	2	3	3	19	0	7	3	0	2	3	4	16	0	4	3	0	2	3
6	1	2		2		2	13	0	2	3	0	1	1	3	10	0	0	2	0	1	1
7	1	1	22	1	22	4	3	1	0	3	0	0		4	10	0	1	3	0	0
8	2	2		2		3	2	0	1	1	0	0		4	10	0	3	1	0	0		4	6	0	2	1	0	0		4	15	0	1	1	0	0
9	2	2		2		1	7	0	4	2	2	1	1	2	2	0	2	2	2	1	1	3	2	0	2	2	2	1	1	4	3	0	3	2	2	1	1
10	2	2		2		1	14	0	4	2	1	0		1	9	0	1	2	1	0		2	15	0	0	2	1	1	3
11	1	1	122	1	122	1	7	0	0	2	0	0		1	8	1	1	2	0	0		2	5	0	0	2	0	0		2	6	0	0	2	0	0		2	5	0	0	2	0	0		3	4	0	0
12	2	2		2		1	3	1	0	2	0	1	3	2	16	0	0	2	0	1	3	2	6	0	3	2	0	1	3
13	1	2		1	14	1	2	1	0	3	0	0		2	7	0	0	3	2	1	1	2	16	0	1	3	2	1	1	3	4	0	0	3	0	1	1
14	1	2		1	2	2	1	1	0	3	3	3	3	3	14	4	10	3	3	3	3
15	1	2		1	6	1	18	2	2	3	3	0		2	6	1	0	3	3	0
16	1	1	54	1	30	3	6	0	4	2	2	1	1	4	6	0	1	2	2	1	1	4	4	0	2	2	2	1	1
17	1	2		2		1	13	0	1	2	2	1	1	2	11	0	0	2	2	1	1	2	11	0	3	2	2	1	1	3	16	0	0	2	2	1	1
18	1	2		1	55	1	46	0	0	2	0	2	1	2	20	0	0	2	0	2	1
19	1	2		2		1	14	1	0	3	3	1	1	2	14	0	1	3	3	1	1	2	9	0	1	3	3	1	1	3	10	0	0	3	0	1	1	3	5	0	0	3	0	1	1
20	1	2		2		1	10	0	4	3	2	0		2	5	0	0	3	2	2	1	2	27	0	0	3	2	2	1
21	1	2		2		3	11	0	5	3	2	0		3	10	0	0	3	0	0
22	1	2		2		1	8	0	3	1	0	0		2	10	0	0	1	0	0		2	10	0	1	1	0	0
23	1	2		1	74	1	20	0	0	1	1	1	1
24	2	2		1	22	1	20	0	3	0	0	0		2	10	0	0	0	0	0		2	3	0	2	0	0	0		3	12	0	1	1	0	0		3	13	0	1	1	1	0		4	13	0	0
25	2	2		2		1	16	0	1	0	0	0		2	13	0	1	0	0	1	1	2	17	0	1	0	0	1	1	2	11	0	0	0	0	1	1
26	2	2		2		2	18	0	4	2	1	0		2	15	0	1	2	1	0		3	14	0	1	2	1	0		3	7	0	0	2	1	0
27	2	2		1	42	2	5	1	0	2	2	0		3	8	0	0	2	2	0		3	3	0	0	2	2	0
28	1	1	3	1	2	1	33	0	2	2	0	0		2	15	0	0	2	0	0		2	26	0	2	2	0	0		2	9	0	1	2	0	0		3	14	0	0	2	0	0			51
29	1	2		2		1	9	0	0	3	3	1	1	1	10	0	2	3	3	1	1	2	10	0	0	3	3	0		2	7	0	0	3	3	0
30	2	2		2		1	4	0	0	0	0	0
31	1	2		1	13	1	2	1	0	3	3	1	1	2	10	0	1	3	3	1	1	2	1	0	1	3	3	1	1	3	1	0	1	3	3	1	1	3	1	1	1	3	3	1	1	4	1	1	0
32	1	2		2		1	7	0	4	0	0	0		2	9	0	2	3	3	0		3	11	0	2	3	3	0		4	12	0	3	3	3	0
33	2	1	2	2		1	16	0	3	0	0	0		2	13	0	0	0	0	0		2	46	0	0	0	0	0
34	2	2		2		2	4	0	2	3	2	1	2	2	8	0	4	3	2	1	2	3	10	0	2	3	2	1	2	3	7	0	2	3	2	1	3	4	17	0	2	3	2	1	3
35	2	2		2		1	10	0	0	2	2	2	1	1	3	0	0	2	2	2	1	2	6	0	2	2	2	2	1	2	2	0	0	2	2	2	1
36	2	2		1	1	1	22	0	0	3	3	0		2	11	0	0	2	0	0		2	15	0	0	2	0	0
37	1	2		2		1	16	0	2	3	2	1	3	2	7	0	1	3	2	2	3	2	6	0	1	3	2	2	3	3	20	0	0	3	2	2	3	3	13	0	2	3	2	2	3
38	2	2		2		1	23	0	3	2	1	1	3	2	18	0	4	2	1	1	3	3	21	0	4	2	1	1	3
39	1	1	10	2		1	30	0	1	0	0	0		2	11	0	0	0	0	1	1
40	2	2		1	24	2	12	0	2	0	0	0		2	3	1	1	0	0	0		3	22	4	0	0	0	0
41	2	2		2		1	38	0	14	3	3	3	3	2	44	0	12	3	3	3	3	2	22	0	1	3	3	3	3
42	1	1	2	1	2	1	12	0	4	3	0	0		1	4	0	4	3	0	0		2	10	0	0	3	0	0		2	6	0	2	3	0	0		2	7	0	1	3	0	0
43	1	2		2		3	16	0	1	1	0	1	1	3	10	0	1	1	0	1	1	4	9	0	1	1	0	1	3	4	9	0	2	1	0	1	3
44	2	1	2	1	2	1	27	3	7	3	2	0		2	6	0	0	3	2	1	1	2	21	5	8	3	2	1	1
45	2	2		1	12	1	39	2	7	3	3	0		2	11	0	1	3	3	0		2	29	0	5	3	3	0		2	9	0	1	3	3	0
46	2	2		1	21	1	22	0	0	1	0	0		1	20	0	2	1	0	0		2	35	0	0	1	0	0
47	2	1	32	1	27	1	4	1	1	1	0	0		2	15	0	2	1	1	1	1	2	18	0	2	1	1	1	1
48	1	2		2		2	5	0	1	0	0	0		2	5	0	2	0	0	0		3	12	0	2	0	0	1	1	4	10	0	0	0	0	1	1	4	13	0	0	0	0	1	1
49	1	2		1	37	1	17	0	9	3	0	0		2	11	0	1	3	0	0		2	23	0	3	3	0	1	1	3	10	0	0	3	0	0
50	1	2		2		1	18	0	5	3	2	0		2	8	0	0	3	2	3	1	2	15	0	0	3	2	3	1	2	5	0	0	3	2	3	1
51	2	2		2		2	10	0	2	3	3	2	3	3	8	0	0	3	0	0
52	1	2		2		1	6	0	2	3	1	0		2	8	1	2	3	0	2	1	3	2	0	0	3	0	0
53	1	2		1	35	1	9	2	3	3	3	0	0	2	11	0	0	3	3	0	0	2	23	0	0	3	3	0
54	2	2		1	5	2	9	1	6	3	2	1	1	3	6	2	2	3	2	1	1	4	5	0	0	3	2	1	1	4	6	1	2	3	2	1	1
55	1	2		2		1	8	0	2	3	3	0		2	9	0	0	3	0	0		2	10	1	1	3	3	1	1	3	22	0	0	3	0	0
56	2	1	34	2		1	8	0	5	3	0	0		2	21	0	0	3	0	0		2	37	0	0	3	0	0
57	1	2		2		1	32	0	2	3	3	0		2	8	0	0	3	0	0
58	1	2		1	60	1	15	0	1	3	3	0		2	24	0	0	3	3	0
59	2	2		2		1	22	0	2	3	0	1	1	2	27	0	1	3	0	1	1	2	19	0	0	3	3	1	1
60	1	2		1	20	1	11	0	3	3	2	0		2	11	0	0	3	0	0		2	6	0	0	3	0	0
61	1	2		1	2	1	5	0	3	2	2	0		2	14	0	0	2	2	1	3	2	15	0	4	2	2	1	3	2	7	0	2	2	2	1	3	3	20	0	2	2	2	1	3	4	3	0	2
62	1	2		2		1	20	0	9	3	3	0		2	16	0	0	3	3	0		2	19	0	3	3	3	0		3	13	0	3	3	0	3	2
63	1	2		1	44	1	12	0	2	2	0	0		2	13	0	3	2	1	1	1	3	5	0	3	2	1	1	1	4	4	0	2	2	1	1	1
64	2	2		1	102	3	8	0	1	1	1	0		3	8	0	0	0	0	0		3	8	0	0	0	0	0
65	2	2		2		1	5	0	2	3	3	0		1	3	0	1	3	3	0		2	7	0	0	2	2	0		2	8	0	0	2	2	0		2	4	0	1	2	2	0
66	1	2		2		1	11	0	1	2	0	1	1	1	10	0	0	2	0	1	1	1	13	0	0	2	0	1	1
67	2	2		2		1	10	0	0	3	3	0		1	6	0	1	3	3	0		1	12	0	1	3	3	0		1	6	1	2	3	3	0		2	10	0	0	3	0	1	3	2	7	0	2
68	2	2		1	7	1	58	0	0	2	2	0		2	11	0	0	2	2	0
69	1	1	2	1	2	1	20	0	1	2	2	1	3	2	10	0	0	2	2	1	3	2	12	0	0	2	2	1	3
70	1	2		1	49	1	4	0	1	2	0	0		1	3	0	1	2	0	0		2	15	0	0	2	0	1	3	2	10	0	0	2	0	1	3
71	1	2		1	52	2	12	0	4	1	0	1	1	2	12	0	0	1	0	1	1	2	4	0	1	1	0	1	1
72	2	2		2		1	4	0	2	0	0	0		2	10	0	0	0	0	0		2	1	0	1	0	0	0		3	10	0	0	0	0	0		3	7	0	0	2	0	0
73	2	2		1	4	1	14	0	1	2	0	0		2	11	0	0	2	0	0		2	5	0	0	2	0	0		2	8	0	0	2	0	0		2	14	0	0	2	2	0
74	1	2		2		1	10	0	0	3	3	2	1	1	10	0	0	3	3	2	1	2	14	0	1	3	0	2	1
75	2	1	7	1	7	1	5	0	0	0	0	0		2	6	0	0	0	0	0
76	1	2		1	16	1	11	0	1	3	0	0		1	6	1	3	3	0	0		2	12	0	0	3	2	0		2	8	0	0	3	2	0
77	2	2		1	26	1	10	0	0	3	2	1	1	1	2	0	1	3	2	1	1	1	2	0	1	3	2	1	1	2	9	0	0	3	0	1	1	2	2	0	1	3	0	1	1	3	5	0	0
78	1	2		1	94	2	6	0	1	3	2	2	1	3	15	0	2	3	2	2	1	4	11	0	0	3	2	2	1
79	1	1	7	1	22	1	8	0	0	2	1	1	1	2	13	0	0	2	1	1	1
80	1	2		2		1	12	0	4	2	2	0		1	11	0	0	3	1	0		2	5	0	5	2	1	0
81	1	2		2		1	7	0	0	3	3	0		1	7	0	5	3	3	0		1	7	1	4	3	3	0		1	4	1	1	3	3	0		2	10	0	1	3	3	0		2	4	0	2
82	2	2		2		2	14	0	2	1	1	0		2	9	1	2	1	1	0		2	9	0	2	1	1	0		2	7	0	1	1	1	0		3	4	0	1	1	1	0		3	12	0	2
83	2	2		1	32	1	13	1	2	3	3	0		1	8	1	2	3	3	0		2	8	0	0	3	3	0		2	6	1	1	3	3	0		3	23	0	0	3	3	0
84	1	2		1	49	1	15	0	1	3	3	0		1	2	0	0	3	2	0	0	1	5	0	0	3	2	0		1	9	0	0	3	3	0		2	10	0	0	3	2	0
85	1	2		1	3	1	8	2	1	3	3	2	3	1	11	0	3	3	3	2	3	2	18	1	5	3	3	2	3	2	5	0	3	3	3	2	3
86	1	2		2		1	5	0	3	2	2	0		1	4	0	2	2	2	0		2	8	0	0	2	2	1	2
87	1	2		2		1	35	20	20	3	3	3	2	2	2	2	2	3	3	3	2	3	7	7	6	3	3	3	2	4	8	8	8	3	3	3	2
88	1	2		2		1	4	0	1	3	0	0		1	10	0	2	3	0	0		2	14	0	0	3	1	0		2	2	0	0	3	1	0		2	5	0	0	3	1	0
89	1	2		2		1	8	0	0	0	0	0		2	24	0	0	0	0	1	1
90	1	2		1	59	1	13	0	1	3	2	2	1	2	8	0	0	3	2	2	1	2	14	0	0	3	2	2	1	1	11	0	1	3	2	2	1
91	1	2		1	3	2	15	0	4	3	2	0		2	12	0	3	3	2	0		3	10	0	0	3	2	0
92	1	2		2		2	9	1	1	3	3	0		3	8	0	1	3	3	0		3	5	0	0	3	3	0		3	2	1	1	3	3	0		4	7	0	0	3	2	0		4	2	0	0
93	2	1	5	1	15	2	18	1	3	2	0	0		3	29	0	0	2	1	0
94	1	1	1	1	1	1	23	0	0	0	0	0		1	18	0	0	0	0	1	1	2	15	0	0	1	0	1	1
95	2	1	2	1	2	1	16	0	0	1	1	0		2	6	0	0	1	0	0
96	1	2		1	9	2	16	0	0	2	2	2	3	3	12	0	0	2	2	2	3
97	1	2		1	38	2	12	0	4	3	3	2	1	2	11	0	0	3	3	2	1	2	2	0	2	3	3	2	1	3	4	1	0	1	3	2	1	4	9	0	0	1	3	2	1	4	5	0	0
98	1	2		2		1	19	0	9	3	3	0		1	9	0	3	3	0	0		2	17	0	1	3	3	1	1	2	3	0	0	3	1	1	1	2	7	0	0	3	1	1	1	2	11	0	0
99	1	2		2		1	19	0	1	3	1	0		2	8	0	0	3	1	0		2	8	0	0	3	1	0
100	1	1	1	1	1	1	3	2	0	3	3	0		1	1	1	0	3	3	0		3	6	4	2	3	3	0		4	4	4	2	3	3	0
101	2	1	11	1	16	1	6	1	2	0	0	0		2	9	0	0	0	0	1	1	2	12	0	0	0	0	1	1
102	1	2		2		1	17	0	3	3	3	0		1	32	0	5	3	3	0		2	17	0	0	3	0	0		3	14	0	0	3	0	0
103	2	2		1	8	1	14	0	3	0	0	0		2	18	0	1	2	1	0		2	14	0	1	2	1	0		2	18	0	0	2	1	0		3	4	0	0	0	0	0
104	1	2		2		1	10	0	0	3	3	0		1	7	0	1	3	3	0		1	9	0	0	3	3	0		1	6	0	1	3	3	0		1	5	0	0	3	2	0		1	7	0	1
105	1	2		2		1	7	0	3	2	0	0		1	10	0	1	2	0	0		2	7	0	0	2	0	0		2	3	0	2	2	0	0		2	13	0	1	2	0	0		3	9	0	0
106	2	2		2		1	9	1	0	1	1	0		2	14	0	0	1	0	0
107	2	2		1	21	1	20	1	1	2	1	0		2	19	0	0	2	1	0		2	4	0	1	2	1	0		3	5	0	0	2	1	0		3	5	2	0	2	1	0
108	1	2		1	12	1	7	1	2	2	1	2	1	2	16	0	0	2	2	2	1	2	22	0	2	2	2	2	1	2	33	0	0	2	2	2	1
109	1	1	7	1	68	1	9	0	0	3	3	0		1	2	0	1	3	3	0		1	7	0	0	3	3	0		1	8	0	0	3	3	0		1	13	0	0	3	3	0	0	2	8	0	0
110	2	2		2		2	11	0	0	2	1	0		2	5	0	4	2	1	0		2	8	0	2	2	1	0		2	7	0	1	2	1	0		2	9	0	5	2	1	0	0	3	4	0	1
111	2	2		1	28	2	5	0	1	3	3	1	1	2	11	0	2	3	3	1	1	3	10	0	2	3	3	1	1	4	9	0	0	3	3	1	1
112	1	2		2		1	14	0	2	1	1	0		1	7	0	2	1	1	0		2	5	0	2	1	1	0		3	6	0	2	1	1	0		4	12	0	1	1	1	0		4	10	1	0
113	1	2		1	2	1	17	2	0	2	3	3	3	2	18	1	2	2	0	3	3
114	1	2		2		1	12	0	3	0	0	0		2	22	0	1	0	0	0		3	20	0	4	1	0	0		3	20	0	2	1	0	0		4	12	0	2	1	0	0
115	1	2		2		1	11	1	0	3	3	0		1	2	1	0	3	3	0		2	11	0	2	3	3	2	1	3	11	0	1	3	3	3	1	3	10	0	0	3	3	3	1	3	3	0	0
116	1	2		1	65	1	6	0	0	1	0	0		1	11	0	0	1	0	0		1	11	0	0	1	0	0
117	2	2		1	2	2	23	0	0	3	3	3	3	2	8	0	0	3	3	3	3	2	12	0	1	3	3	3	3	2	11	1	1	3	3	3	3
118	2	2		1	7	2	9	1	4	1	0	0		3	6	0	2	1	0	0		4	4	0	4	1	0	0		4	11	0	4	1	0	0
119	1	2		1	13	1	19	4	8	3	3	2	2	1	11	3	4	3	3	2	2	1	8	1	2	3	3	2	2	1	11	6	4	3	3	2	2	2	10	5	2	3	3	2	2	2	11	1	0
120	2	2		2		1	10	0	1	3	3	3	1	1	11	3	1	3	3	3	1	2	7	0	0	3	3	3	1	2	10	0	0	3	3	3	1	2	3	0	0	3	3	3	1
121	1	2		2		1	6	0	0	3	2	0		1	9	0	0	3	2	0		1	6	0	0	3	2	0
122	2	2		2		1	16	0	3	2	1	0		1	13	0	1	2	1	0		2	14	0	1	2	1	1	1
123	2	2		1	3	2	15	0	1	2	2	0		2	11	0	1	2	2	0		3	17	0	4	2	2	2	3	4	10	1	1	2	2	2	3
124	2	2		2		1	7	4	0	0	0	0		2	7	0	1	1	1	1	1	3	6	0	1	0	0	1	1	4	7	0	1	0	0	1	1	2	5	0	2	1	1	1	1
125	2	2		2		1	7	0	0	3	2	1	3	1	5	0	0	3	2	1	3
126	2	2		1	15	1	3	0	0	3	3	0		2	3	0	1	3	3	0		3	4	0	1	3	3	0
[truncated: 49 more columns]
